# Supplementary material for: Survey of Synanthropic Spiders in Ireland Reveals Expansion and Dominance of the Invasive Noble False Widow Steatoda nobilis in Urban Habitats (Araneae: Theridiidae)
Source: Ecol Evol. 2026 Mar 10;16(3):e73193. doi: 10.1002/ece3.73193 (PMC12975292; doi:10.1002/ece3.73193)
Supplement: Supplementary file 2 — Data S1: ece373193‐sup‐0002‐supinfo02.xlsx. [file ECE3-16-e73193-s002.xlsx]

## Sheet: Biodiversity_Survey
Location	Session	Date	Max Temp (C)	Min Temp (C)	Temp Range	Mean Wind Speed (knots)	Rainfall (mm)	Name	Habitat Desc.	Length (m)	Height (m)	Area (m2)	S. nobilis	Z. x-notata	T. denticulata	E. ovata	N. umbratica	H. pluchei	S. senoculata	S. grossa	A. diadematus	Linyphiidae sp.	Larinioides sp.	Clubiona sp.	Amaurobius sp.	Pardosa sp.	M. menardi	P. phalangioides	S. blackwalli	Metellina sp.	A. ferrox	Unidentified	Nobilis per m2	X-notata per m2	Denticulata per m2	Ovata per m2	Umbratica per m2	Pluchei per m2	Senoculata per m2	Grossa per m2	Diadematus per m2	Linyphiidae per m2	Larinioides per m2	Clubiona per m2	Amaurobius per m2	Pardosa per m2	Menardi per m2	Pholcus per m2	Scotophaeus per m2
Galway	1	29/09/2022	17.3	5.3	12	4.8	0.2	Altan Apartments	Semi-urban, plain railing in front of the apartment complex	10	1.1	11	3	2	0	0	0	0	0	0	0	0	0	0	0	0	0	0	0	0	0	0	0.272727272727273	0.181818181818182	0	0	0	0	0	0	0	0	0	0	0	0	0	0	0
Galway	1	29/09/2022	17.3	5.3	12	4.8	0.2	Seafield Apartments	Semi-urban, plain railing in front of the apartment complex; near bushes, trees, and a lightpole	10	0.85	8.5	10	6	0	0	0	0	0	0	0	0	0	0	0	0	0	0	0	0	0	0	1.17647058823529	0.705882352941177	0	0	0	0	0	0	0	0	0	0	0	0	0	0	0
Galway	1	29/09/2022	17.3	5.3	12	4.8	0.2	Churchfields House	Urban, intricate railing of a small b&b along a busy road; adjacent to a small green area	10	0.8	8	15	10	1	0	0	0	0	0	0	0	0	0	0	0	0	0	0	0	0	1	1.875	1.25	0.125	0	0	0	0	0	0	0	0	0	0	0	0	0	0
Galway	1	29/09/2022	17.3	5.3	12	4.8	0.2	Radharc An Chlair	Urban, plain railing outside of an apartment complex along a busy street; not adjacent to any foliage	10	1.4	14	19	0	0	0	0	0	0	0	0	0	0	0	0	0	0	0	0	0	0	2	1.35714285714286	0	0	0	0	0	0	0	0	0	0	0	0	0	0	0	0
Galway	1	29/09/2022	17.3	5.3	12	4.8	0.2	Portmore Apartments	Urban, x-shaped railing outside of a restaurant; along a busy road	10	1.1	11	4	1	0	0	0	0	0	0	0	0	0	0	0	0	0	0	0	0	0	0	0.363636363636364	0.0909090909090909	0	0	0	0	0	0	0	0	0	0	0	0	0	0	0
Castlebar	1	2022-04-10	15.6	10.1	5.5	9.2	26.8	Hawthorn Village	Semi-urban, rotted wood fence across the road from a housing estate; near bushes, trees, and tall grass	9.9	1	9.9	1	1	1	0	0	0	0	0	0	0	0	0	0	0	0	0	0	0	0	0	0.101010101010101	0.101010101010101	0.101010101010101	0	0	0	0	0	0	0	0	0	0	0	0	0	0
Castlebar	1	2022-04-10	15.6	10.1	5.5	9.2	26.8	Church of the Holy Rosary	Urban, tall, intricate fence outside of a cathedral along a quiet road	9.8	1.58	15.484	5	45	0	1	3	0	0	0	0	0	0	0	0	0	0	0	0	0	0	1	0.322913975716869	2.90622578145182	0	0.0645827951433738	0.193748385430121	0	0	0	0	0	0	0	0	0	0	0	0
Castlebar	1	2022-04-10	15.6	10.1	5.5	9.2	26.8	Glen Fort	Urban, plain fence outside of a housing estate along a busy road	10	0.85	8.5	10	33	0	0	0	0	0	0	0	0	0	0	0	0	0	0	0	0	0	1	1.17647058823529	3.88235294117647	0	0	0	0	0	0	0	0	0	0	0	0	0	0	0
Castlebar	1	2022-04-10	15.6	10.1	5.5	9.2	26.8	Lough Lannagh Playground	Semi-urban, plain fence surrounding a playground along a sloped lawn	10	1.12	11.2	2	7	0	0	2	0	0	0	0	0	0	0	0	0	0	0	0	0	0	0	0.178571428571429	0.625	0	0	0.178571428571429	0	0	0	0	0	0	0	0	0	0	0	0
Castlebar	1	2022-04-10	15.6	10.1	5.5	9.2	26.8	Turlough Road	Urban, short fence atop a stone wall outside of a housing estate	10	0.6	6	3	12	0	0	1	0	0	0	0	0	0	0	0	0	0	0	0	0	0	0	0.5	2	0	0	0.166666666666667	0	0	0	0	0	0	0	0	0	0	0	0
Waterford	1	2022-06-10	16.3	9.5	6.8	12.8	0	Alexander Street	Urban, simple fence along a road and housing estate	9.8	0.89	8.722	13	5	0	0	0	0	0	0	0	0	0	0	0	0	0	0	0	0	0	1	1.49048383398303	0.573263013070397	0	0	0	0	0	0	0	0	0	0	0	0	0	0	0
Waterford	1	2022-06-10	16.3	9.5	6.8	12.8	0	St. John's Church	Urban, large intricate fence outside of a church	10	1.7	17	4	12	0	0	0	0	0	0	0	0	0	0	0	0	0	0	0	0	0	0	0.235294117647059	0.705882352941177	0	0	0	0	0	0	0	0	0	0	0	0	0	0	0
Waterford	1	2022-07-10	15.9	7.4	8.5	11.3	6.1	Maritana Gate	Urban, simple fence outside of an apartment complex next to park	10	1	10	12	15	0	0	0	1	0	0	0	0	0	0	0	0	0	0	0	0	0	1	1.2	1.5	0	0	0	0.1	0	0	0	0	0	0	0	0	0	0	0
Waterford	1	2022-07-10	15.9	7.4	8.5	11.3	6.1	Manor Village Apartments	Urban, simple fence outside along a major road	10	1.2	12	7	11	0	0	0	0	0	0	0	0	0	0	0	0	0	0	0	0	0	0	0.583333333333333	0.916666666666667	0	0	0	0	0	0	0	0	0	0	0	0	0	0	0
Waterford	1	2022-06-10	16.3	9.5	6.8	12.8	0	University Hospital Waterford	Semi-urban, simple fence near a major road	10	1.07	10.7	6	6	0	0	1	1	0	0	0	0	0	0	0	0	0	0	0	0	0	0	0.560747663551402	0.560747663551402	0	0	0.0934579439252336	0.0934579439252336	0	0	0	0	0	0	0	0	0	0	0
Sligo	1	20/10/2022	17	10	7	9.8	0.8	The Old Mill	Urban, simple railing outside a housing estate	10	1	10	1	11	0	0	0	0	1	0	0	0	0	0	0	0	0	0	0	0	0	0	0.1	1.1	0	0	0	0	0.1	0	0	0	0	0	0	0	0	0	0
Sligo	1	20/10/2022	17	10	7	9.8	0.8	Abbey Street	Semi-urban, tall, simple fence along a busy road and preserved ruins	10	1.5	15	3	22	0	0	6	0	0	0	0	0	0	0	0	0	0	0	0	0	0	0	0.2	1.46666666666667	0	0	0.4	0	0	0	0	0	0	0	0	0	0	0	0
Sligo	1	20/10/2022	17	10	7	9.8	0.8	First Sea Road Bus Stop	Urban, simple railing outside a housing estate	10	0.65	6.5	6	25	0	0	0	0	0	0	0	0	0	0	0	0	0	0	0	0	0	1	0.923076923076923	3.84615384615385	0	0	0	0	0	0	0	0	0	0	0	0	0	0	0
Sligo	1	20/10/2022	17	10	7	9.8	0.8	Gateway Apartments	Semi-urban, simple fence near a major road and by a park	10	1	10	4	16	0	0	11	0	0	2	0	0	0	0	0	0	0	0	0	0	0	0	0.4	1.6	0	0	1.1	0	0	0.2	0	0	0	0	0	0	0	0	0
Sligo	1	20/10/2022	17	10	7	9.8	0.8	Cartron Village Bus Stop	Semi-urban, simple railing on a public park near the oceanfront	10	1.2	12	0	3	0	0	0	0	0	0	0	2	1	1	0	0	0	0	0	0	0	2	0	0.25	0	0	0	0	0	0	0	0.166666666666667	0.0833333333333333	0.0833333333333333	0	0	0	0	0
Dublin	1	2022-04-11	11.1	3.4	7.7	7.7	0.1	Willsbrook Park Bus Stop	Semi-urban, simple fence outside of a park in Lucan	10	1.29	12.9	27	6	0	0	0	0	2	0	0	0	0	0	1	0	0	0	0	0	0	0	2.09302325581395	0.465116279069767	0	0	0	0	0.155038759689922	0	0	0	0	0	0.0775193798449612	0	0	0	0
Dublin	1	2022-04-11	11.1	3.4	7.7	7.7	0.1	Balgaddy Road Bus Stop	Urban, simple fence outside of a busy road in Lucan	10	1.29	12.9	11	11	0	0	0	0	0	0	0	0	0	0	0	0	0	0	0	0	0	0	0.852713178294574	0.852713178294574	0	0	0	0	0	0	0	0	0	0	0	0	0	0	0
Dublin	1	2022-04-11	11.1	3.4	7.7	7.7	0.1	St. Steven's Green North Bus Stop	Urban, simple fence by a curated park in the city centre	10	1.6	16	23	6	0	0	0	0	0	0	1	0	0	0	0	0	0	0	0	0	0	0	1.4375	0.375	0	0	0	0	0	0	0.0625	0	0	0	0	0	0	0	0
Dublin	1	2022-04-11	11.1	3.4	7.7	7.7	0.1	Trinity College Dublin Park	Semi-urban, simple fence in a public park	10	1.1	11	9	4	0	0	0	0	1	0	0	0	0	0	0	0	0	0	0	0	0	0	0.818181818181818	0.363636363636364	0	0	0	0	0.0909090909090909	0	0	0	0	0	0	0	0	0	0
Dublin	1	2022-04-11	11.1	3.4	7.7	7.7	0.1	St. Mary's Pro Cathedral	Urban, ornamented fence outside of a quiet road in city centre	10	1.13	11.3	14	3	0	0	0	0	0	0	0	0	0	0	0	0	0	0	0	0	0	0	1.23893805309735	0.265486725663717	0	0	0	0	0	0	0	0	0	0	0	0	0	0	0
Cork	1	24/11/2022	10.4	4.9	5.5	17.5	13.8	St. Fin Barre's Cathedral	Urban, ornamented fence on a busy college road	10	1.18	11.8	1	16	0	0	3	0	0	0	0	0	0	0	0	0	0	0	0	0	0	0	0.0847457627118644	1.35593220338983	0	0	0.254237288135593	0	0	0	0	0	0	0	0	0	0	0	0
Cork	1	24/11/2022	10.4	4.9	5.5	17.5	13.8	Cathedral of St. Mary and St. Anne	Urban, ornamented fence along a busy road	10	1.34	13.4	4	4	0	0	0	0	0	0	0	0	0	0	0	0	0	0	0	0	0	0	0.298507462686567	0.298507462686567	0	0	0	0	0	0	0	0	0	0	0	0	0	0	0
Cork	1	24/11/2022	10.4	4.9	5.5	17.5	13.8	Bob and Joan's Walk	Urban, simple fence that is well maintained	10	1.56	15.6	4	0	0	0	0	0	0	0	0	0	0	0	0	0	0	0	0	0	0	0	0.256410256410256	0	0	0	0	0	0	0	0	0	0	0	0	0	0	0	0
Cork	1	24/11/2022	10.4	4.9	5.5	17.5	13.8	St. Joseph's Church	Semi-urban, ornamented fence along a quiet road	10	0.86	8.6	8	7	0	0	0	0	0	0	0	0	0	0	0	0	0	0	0	0	0	0	0.930232558139535	0.813953488372093	0	0	0	0	0	0	0	0	0	0	0	0	0	0	0
Cork	1	24/11/2022	10.4	4.9	5.5	17.5	13.8	Belfield Bus Stop	Semi-urban, simple fence outside of a park and housing estate	10	0.88	8.8	9	10	0	0	0	0	0	0	0	0	0	0	0	0	0	0	0	0	0	0	1.02272727272727	1.13636363636364	0	0	0	0	0	0	0	0	0	0	0	0	0	0	0
Galway	2	2023-12-01	11.1	4.7	6.4	17.2	6.9	Altan Apartments	Semi-urban, plain railing in front of the apartment complex	10	1.1	11	6	0	0	0	0	0	0	0	0	0	0	0	0	0	0	0	0	0	0	0	0.545454545454545	0	0	0	0	0	0	0	0	0	0	0	0	0	0	0	0
Galway	2	2023-12-01	11.1	4.7	6.4	17.2	6.9	Seafield Apartments	Semi-urban, plain railing in front of the apartment complex; near bushes, trees, and a lightpole	10	0.85	8.5	3	1	0	0	0	0	0	0	0	0	0	0	0	0	0	0	0	0	0	0	0.352941176470588	0.117647058823529	0	0	0	0	0	0	0	0	0	0	0	0	0	0	0
Galway	2	2023-10-01	13	4.8	8.2	12.4	27.3	Churchfields House	Urban, intricate railing of a small b&b along a busy road; adjacent to a small green area	10	0.8	8	8	1	0	0	0	0	0	0	0	0	0	0	0	0	0	0	0	0	0	0	1	0.125	0	0	0	0	0	0	0	0	0	0	0	0	0	0	0
Galway	2	2023-10-01	13	4.8	8.2	12.4	27.3	Radharc An Chlair	Urban, plain railing outside of an apartment complex along a busy street; not adjacent to any foliage	10	1.4	14	2	0	0	0	0	0	0	0	0	0	0	0	0	0	0	0	0	0	0	0	0.142857142857143	0	0	0	0	0	0	0	0	0	0	0	0	0	0	0	0
Galway	2	2023-10-01	13	4.8	8.2	12.4	27.3	Portmore Apartments	Urban, x-shaped railing outside of a restaurant; along a busy road	10	1.1	11	0	2	0	0	0	0	0	0	0	0	0	0	0	0	0	0	0	0	0	0	0	0.181818181818182	0	0	0	0	0	0	0	0	0	0	0	0	0	0	0
Castlebar	2	19/01/2023	5.7	-2.4	8.1	2.7	0	Hawthorn Village	Semi-urban, rotted wood fence across the road from a housing estate; near bushes, trees, and tall grass	9.9	1	9.9	0	0	0	0	0	0	0	0	0	0	0	0	0	0	0	0	0	0	0	0	0	0	0	0	0	0	0	0	0	0	0	0	0	0	0	0	0
Castlebar	2	19/01/2023	5.7	-2.4	8.1	2.7	0	Church of the Holy Rosary	Urban, tall, intricate fence outside of a cathedral along a quiet road	9.8	1.58	15.484	4	12	0	0	2	0	0	0	0	0	0	0	0	0	0	0	0	0	0	4	0.258331180573495	0.774993541720486	0	0	0.129165590286748	0	0	0	0	0	0	0	0	0	0	0	0
Castlebar	2	19/01/2023	5.7	-2.4	8.1	2.7	0	Glen Fort	Urban, plain fence outside of a housing estate along a busy road	10	0.85	8.5	5	4	0	0	0	0	0	0	0	0	0	0	0	0	0	0	0	0	0	1	0.588235294117647	0.470588235294118	0	0	0	0	0	0	0	0	0	0	0	0	0	0	0
Castlebar	2	19/01/2023	5.7	-2.4	8.1	2.7	0	Lough Lannagh Playground	Semi-urban, plain fence surrounding a playground along a sloped lawn	10	1.12	11.2	1	2	0	0	0	0	0	0	0	0	0	0	0	0	0	0	0	0	0	0	0.0892857142857143	0.178571428571429	0	0	0	0	0	0	0	0	0	0	0	0	0	0	0
Castlebar	2	19/01/2023	5.7	-2.4	8.1	2.7	0	Turlough Road	Urban, short fence atop a stone wall outside of a housing estate	10	0.6	6	0	1	0	0	0	0	0	0	0	0	0	0	0	0	0	0	0	0	0	1	0	0.166666666666667	0	0	0	0	0	0	0	0	0	0	0	0	0	0	0
Waterford	2	25/01/2023	10.8	4.3	6.5	6.8	0.1	Alexander Street	Urban, simple fence along a road and housing estate	9.8	0.89	8.722	5	3	0	0	0	0	0	0	0	0	0	0	0	0	0	0	0	0	0	0	0.573263013070397	0.343957807842238	0	0	0	0	0	0	0	0	0	0	0	0	0	0	0
Waterford	2	25/01/2023	10.8	4.3	6.5	6.8	0.1	St. John's Church	Urban, large intricate fence outside of a church	10	1.7	17	4	5	0	0	0	0	0	0	0	0	0	0	0	0	0	0	0	0	0	0	0.235294117647059	0.294117647058824	0	0	0	0	0	0	0	0	0	0	0	0	0	0	0
Waterford	2	25/01/2023	10.8	4.3	6.5	6.8	0.1	Maritana Gate	Urban, simple fence outside of an apartment complex next to park	10	1	10	5	15	0	0	0	0	0	0	0	0	0	0	0	0	0	0	0	0	0	2	0.5	1.5	0	0	0	0	0	0	0	0	0	0	0	0	0	0	0
Waterford	2	25/01/2023	10.8	4.3	6.5	6.8	0.1	Manor Village Apartments	Urban, simple fence outside along a major road	10	1.2	12	6	6	0	0	0	0	0	0	0	0	0	0	0	0	0	0	0	0	0	0	0.5	0.5	0	0	0	0	0	0	0	0	0	0	0	0	0	0	0
Waterford	2	25/01/2023	10.8	4.3	6.5	6.8	0.1	University Hospital Waterford	Semi-urban, simple fence near a major road	10	1.07	10.7	9	6	0	0	1	0	0	0	0	0	0	0	0	0	0	0	0	0	0	0	0.841121495327103	0.560747663551402	0	0	0.0934579439252336	0	0	0	0	0	0	0	0	0	0	0	0
Dublin	2	14/02/2023	15.9	4.8	11.1	10.7	0	Willsbrook Park Bus Stop	Semi-urban, simple fence outside of a park in Lucan	10	1.29	12.9	11	0	0	0	0	0	0	0	0	0	0	0	0	0	0	0	0	0	0	0	0.852713178294574	0	0	0	0	0	0	0	0	0	0	0	0	0	0	0	0
Dublin	2	14/02/2023	15.9	4.8	11.1	10.7	0	Balgaddy Road Bus Stop	Urban, simple fence outside of a busy road in Lucan	10	1.29	12.9	6	1	0	0	0	0	0	0	0	0	0	0	0	0	0	0	0	0	0	0	0.465116279069767	0.0775193798449612	0	0	0	0	0	0	0	0	0	0	0	0	0	0	0
Dublin	2	14/02/2023	15.9	4.8	11.1	10.7	0	St. Steven's Green North Bus Stop	Urban, simple fence by a curated park in the city centre	10	1.6	16	11	1	0	0	0	0	0	0	0	0	0	0	0	0	0	0	0	0	0	0	0.6875	0.0625	0	0	0	0	0	0	0	0	0	0	0	0	0	0	0
Dublin	2	14/02/2023	15.9	4.8	11.1	10.7	0	Trinity College Dublin Park	Semi-urban, simple fence in a public park	10	1.1	11	8	0	0	0	0	0	0	0	0	0	0	0	0	1	0	0	0	0	0	0	0.727272727272727	0	0	0	0	0	0	0	0	0	0	0	0	0.0909090909090909	0	0	0
Dublin	2	14/02/2023	15.9	4.8	11.1	10.7	0	St. Mary's Pro Cathedral	Urban, ornamented fence outside of a quiet road in city centre	10	1.13	11.3	1	2	0	0	0	0	0	0	0	0	0	0	0	0	0	0	0	0	0	0	0.088495575221239	0.176991150442478	0	0	0	0	0	0	0	0	0	0	0	0	0	0	0
Sligo	2	2023-09-03	2.7	-2.2	4.9	12.9	5	The Old Mill	Urban, simple railing outside a housing estate	10	1	10	2	0	0	0	0	0	0	0	0	0	0	0	0	0	0	0	0	0	0	0	0.2	0	0	0	0	0	0	0	0	0	0	0	0	0	0	0	0
Sligo	2	2023-09-03	2.7	-2.2	4.9	12.9	5	Abbey Street	Semi-urban, tall, simple fence along a busy road and preserved ruins	10	1.5	15	0	0	0	0	0	0	0	0	0	0	0	0	0	0	0	0	0	0	0	0	0	0	0	0	0	0	0	0	0	0	0	0	0	0	0	0	0
Sligo	2	2023-09-03	2.7	-2.2	4.9	12.9	5	First Sea Road Bus Stop	Urban, simple railing outside a housing estate	10	0.65	6.5	6	1	0	0	0	0	0	0	0	0	0	0	0	0	0	0	0	0	0	0	0.923076923076923	0.153846153846154	0	0	0	0	0	0	0	0	0	0	0	0	0	0	0
Sligo	2	2023-09-03	2.7	-2.2	4.9	12.9	5	Gateway Apartments	Semi-urban, simple fence near a major road and by a park	10	1	10	4	1	0	0	0	0	0	0	0	0	0	0	0	0	0	0	0	0	0	0	0.4	0.1	0	0	0	0	0	0	0	0	0	0	0	0	0	0	0
Sligo	2	2023-09-03	2.7	-2.2	4.9	12.9	5	Cartron Village Bus Stop	Semi-urban, simple railing on a public park near the oceanfront	10	1.2	12	0	0	0	0	0	0	0	0	0	0	0	0	0	0	0	0	0	0	0	0	0	0	0	0	0	0	0	0	0	0	0	0	0	0	0	0	0
Cork	2	13/03/2023	12	3.6	8.4	18.5	15	St. Fin Barre's Cathedral	Urban, ornamented fence on a busy college road	10	1.18	11.8	5	12	0	0	0	0	0	0	0	0	0	0	0	0	1	0	0	0	0	0	0.423728813559322	1.01694915254237	0	0	0	0	0	0	0	0	0	0	0	0	0.0847457627118644	0	0
Cork	2	13/03/2023	12	3.6	8.4	18.5	15	Cathedral of St. Mary and St. Anne	Urban, ornamented fence along a busy road	10	1.34	13.4	4	0	0	0	0	0	0	0	0	0	0	0	0	0	0	0	0	0	0	0	0.298507462686567	0	0	0	0	0	0	0	0	0	0	0	0	0	0	0	0
Cork	2	13/03/2023	12	3.6	8.4	18.5	15	Bob and Joan's Walk	Urban, simple fence that is well maintained	10	1.56	15.6	3	0	0	0	1	0	0	0	0	0	0	0	0	0	0	0	0	0	0	0	0.192307692307692	0	0	0	0.0641025641025641	0	0	0	0	0	0	0	0	0	0	0	0
Cork	2	13/03/2023	12	3.6	8.4	18.5	15	St. Joseph's Church	Semi-urban, ornamented fence along a quiet road	10	0.86	8.6	5	4	0	0	0	0	0	0	0	0	0	0	0	0	0	0	0	0	0	0	0.581395348837209	0.465116279069767	0	0	0	0	0	0	0	0	0	0	0	0	0	0	0
Cork	2	13/03/2023	12	3.6	8.4	18.5	15	Belfield Bus Stop	Semi-urban, simple fence outside of a park and housing estate	10	0.88	8.8	4	2	0	0	0	0	0	0	0	0	0	0	0	0	0	0	0	0	0	0	0.454545454545455	0.227272727272727	0	0	0	0	0	0	0	0	0	0	0	0	0	0	0
Galway	3	27/04/2023	14.6	8.8	5.8	4.2	7.2	Altan Apartments	Semi-urban, plain railing in front of the apartment complex	10	1.1	11	6	2	0	0	0	0	0	0	0	0	0	0	0	0	0	0	0	0	0	0	0.545454545454545	0.181818181818182	0	0	0	0	0	0	0	0	0	0	0	0	0	0	0
Galway	3	27/04/2023	14.6	8.8	5.8	4.2	7.2	Seafield Apartments	Semi-urban, plain railing in front of the apartment complex; near bushes, trees, and a lightpole	10	0.85	8.5	13	6	0	0	0	0	0	0	0	0	0	0	0	0	0	1	0	0	0	0	1.52941176470588	0.705882352941177	0	0	0	0	0	0	0	0	0	0	0	0	0	0.117647058823529	0
Galway	3	26/04/2023	12.9	5.7	7.2	5.9	0.1	Churchfields House	Urban, intricate railing of a small b&b along a busy road; adjacent to a small green area	10	0.8	8	17	8	0	0	0	0	1	0	0	0	0	0	0	0	0	0	0	0	0	0	2.125	1	0	0	0	0	0.125	0	0	0	0	0	0	0	0	0	0
Galway	3	26/04/2023	12.9	5.7	7.2	5.9	0.1	Radharc An Chlair	Urban, plain railing outside of an apartment complex along a busy street; not adjacent to any foliage	10	1.4	14	3	6	0	0	0	0	0	0	0	0	0	0	0	0	0	0	0	0	0	0	0.214285714285714	0.428571428571429	0	0	0	0	0	0	0	0	0	0	0	0	0	0	0
Galway	3	26/04/2023	12.9	5.7	7.2	5.9	0.1	Portmore Apartments	Urban, x-shaped railing outside of a restaurant; along a busy road	10	1.1	11	0	16	0	0	0	0	0	0	0	0	0	0	0	0	0	0	0	0	0	0	0	1.45454545454545	0	0	0	0	0	0	0	0	0	0	0	0	0	0	0
Sligo	3	14/05/2023	12.8	7.5	5.3	9.6	4.1	The Old Mill	Urban, simple railing outside a housing estate	10	1	10	0	4	0	0	0	0	0	0	0	0	0	0	0	0	0	0	0	0	0	0	0	0.4	0	0	0	0	0	0	0	0	0	0	0	0	0	0	0
Sligo	3	14/05/2023	12.8	7.5	5.3	9.6	4.1	Abbey Street	Semi-urban, tall, simple fence along a busy road and preserved ruins	10	1.5	15	3	4	0	0	0	0	0	0	0	0	0	0	0	0	0	0	0	0	0	0	0.2	0.266666666666667	0	0	0	0	0	0	0	0	0	0	0	0	0	0	0
Sligo	3	14/05/2023	12.8	7.5	5.3	9.6	4.1	First Sea Road Bus Stop	Urban, simple railing outside a housing estate	10	0.65	6.5	20	1	0	0	0	0	0	0	0	0	0	0	0	0	0	0	0	0	0	0	3.07692307692308	0.153846153846154	0	0	0	0	0	0	0	0	0	0	0	0	0	0	0
Sligo	3	14/05/2023	12.8	7.5	5.3	9.6	4.1	Gateway Apartments	Semi-urban, simple fence near a major road and by a park	10	1	10	2	10	0	0	4	0	0	0	0	0	0	0	0	0	0	0	0	0	0	0	0.2	1	0	0	0.4	0	0	0	0	0	0	0	0	0	0	0	0
Sligo	3	14/05/2023	12.8	7.5	5.3	9.6	4.1	Cartron Village Bus Stop	Semi-urban, simple railing on a public park near the oceanfront	10	1.2	12	0	1	0	0	0	0	2	0	0	2	0	0	0	0	0	1	0	0	0	0	0	0.0833333333333333	0	0	0	0	0.166666666666667	0	0	0.166666666666667	0	0	0	0	0	0.0833333333333333	0
Waterford	3	18/05/2023	16	8.7	7.3	6.2	0	Alexander Street	Urban, simple fence along a road and housing estate	9.8	0.89	8.722	8	23	0	0	0	0	0	0	0	0	0	0	0	0	0	0	0	0	0	0	0.917220820912635	2.63700986012382	0	0	0	0	0	0	0	0	0	0	0	0	0	0	0
Waterford	3	18/05/2023	16	8.7	7.3	6.2	0	St. John's Church	Urban, large intricate fence outside of a church	10	1.7	17	1	33	0	0	0	0	0	0	0	0	0	0	0	0	0	0	0	0	0	0	0.0588235294117647	1.94117647058824	0	0	0	0	0	0	0	0	0	0	0	0	0	0	0
Waterford	3	18/05/2023	16	8.7	7.3	6.2	0	Maritana Gate	Urban, simple fence outside of an apartment complex next to park	10	1	10	1	14	0	0	0	0	0	0	0	0	0	0	0	0	0	0	0	0	0	0	0.1	1.4	0	0	0	0	0	0	0	0	0	0	0	0	0	0	0
Waterford	3	18/05/2023	16	8.7	7.3	6.2	0	Manor Village Apartments	Urban, simple fence outside along a major road	10	1.2	12	2	23	0	0	0	0	0	0	0	1	0	0	1	0	0	0	0	0	0	0	0.166666666666667	1.91666666666667	0	0	0	0	0	0	0	0.0833333333333333	0	0	0.0833333333333333	0	0	0	0
Waterford	3	18/05/2023	16	8.7	7.3	6.2	0	University Hospital Waterford	Semi-urban, simple fence near a major road	10	1.07	10.7	0	12	0	0	0	0	0	0	0	0	0	0	0	0	0	0	0	0	0	0	0	1.1214953271028	0	0	0	0	0	0	0	0	0	0	0	0	0	0	0
Dublin	3	23/05/2023	19.3	7.5	11.8	7.9	0	Willsbrook Park Bus Stop	Semi-urban, simple fence outside of a park in Lucan	10	1.29	12.9	7	1	0	0	0	0	0	0	0	0	0	4	0	0	0	0	0	1	0	0	0.542635658914729	0.0775193798449612	0	0	0	0	0	0	0	0	0	0.310077519379845	0	0	0	0	0
Dublin	3	23/05/2023	19.3	7.5	11.8	7.9	0	Balgaddy Road Bus Stop	Urban, simple fence outside of a busy road in Lucan	10	1.29	12.9	19	16	0	0	0	0	0	0	0	0	0	0	0	0	0	0	0	0	0	0	1.47286821705426	1.24031007751938	0	0	0	0	0	0	0	0	0	0	0	0	0	0	0
Dublin	3	23/05/2023	19.3	7.5	11.8	7.9	0	St. Steven's Green North Bus Stop	Urban, simple fence by a curated park in the city centre	10	1.6	16	13	12	0	0	0	0	2	0	1	0	0	0	0	0	0	0	1	4	0	0	0.8125	0.75	0	0	0	0	0.125	0	0.0625	0	0	0	0	0	0	0	0.0625
Dublin	3	23/05/2023	19.3	7.5	11.8	7.9	0	Trinity College Dublin Park	Semi-urban, simple fence in a public park	10	1.1	11	10	2	0	0	0	0	0	0	1	0	0	0	0	0	0	0	0	0	0	0	0.909090909090909	0.181818181818182	0	0	0	0	0	0	0.0909090909090909	0	0	0	0	0	0	0	0
Dublin	3	23/05/2023	19.3	7.5	11.8	7.9	0	St. Mary's Pro Cathedral	Urban, ornamented fence outside of a quiet road in city centre	10	1.13	11.3	2	6	0	0	0	0	0	0	0	0	0	0	0	0	0	0	0	0	0	0	0.176991150442478	0.530973451327434	0	0	0	0	0	0	0	0	0	0	0	0	0	0	0
Castlebar	3	23/06/2023	19.3	15.3	4	9.8	5.3	Hawthorn Village	Semi-urban, rotted wood fence across the road from a housing estate; near bushes, trees, and tall grass	9.9	1	9.9	0	1	0	0	0	0	0	0	0	0	0	0	0	0	0	0	0	0	0	0	0	0.101010101010101	0	0	0	0	0	0	0	0	0	0	0	0	0	0	0
Castlebar	3	23/06/2023	19.3	15.3	4	9.8	5.3	Church of the Holy Rosary	Urban, tall, intricate fence outside of a cathedral along a quiet road	9.8	1.58	15.484	3	75	0	0	8	0	0	0	0	0	0	0	0	0	0	0	0	0	0	0	0.193748385430121	4.84370963575303	0	0	0.51666236114699	0	0	0	0	0	0	0	0	0	0	0	0
Castlebar	3	23/06/2023	19.3	15.3	4	9.8	5.3	Glen Fort	Urban, plain fence outside of a housing estate along a busy road	10	0.85	8.5	4	42	0	0	0	0	1	0	0	0	0	0	0	0	0	0	0	0	0	0	0.470588235294118	4.94117647058824	0	0	0	0	0.117647058823529	0	0	0	0	0	0	0	0	0	0
Castlebar	3	23/06/2023	19.3	15.3	4	9.8	5.3	Lough Lannagh Playground	Semi-urban, plain fence surrounding a playground along a sloped lawn	10	1.12	11.2	2	7	0	0	1	0	0	0	0	0	0	0	0	0	0	0	0	0	0	0	0.178571428571429	0.625	0	0	0.0892857142857143	0	0	0	0	0	0	0	0	0	0	0	0
Castlebar	3	23/06/2023	19.3	15.3	4	9.8	5.3	Turlough Road	Urban, short fence atop a stone wall outside of a housing estate	10	0.6	6	1	26	0	0	0	0	1	0	0	0	0	0	0	0	0	0	0	0	0	0	0.166666666666667	4.33333333333333	0	0	0	0	0.166666666666667	0	0	0	0	0	0	0	0	0	0
Cork	3	27/06/2023	20.5	14.6	5.9	11.1	0.3	St. Fin Barre's Cathedral	Urban, ornamented fence on a busy college road	10	1.18	11.8	25	30	0	0	0	0	0	0	0	0	0	0	0	0	0	0	0	5	0	0	2.11864406779661	2.54237288135593	0	0	0	0	0	0	0	0	0	0	0	0	0	0	0
Cork	3	27/06/2023	20.5	14.6	5.9	11.1	0.3	Cathedral of St. Mary and St. Anne	Urban, ornamented fence along a busy road	10	1.34	13.4	23	25	0	0	0	0	0	0	0	0	0	0	1	0	0	0	0	0	0	0	1.71641791044776	1.86567164179104	0	0	0	0	0	0	0	0	0	0	0.0746268656716418	0	0	0	0
Cork	3	27/06/2023	20.5	14.6	5.9	11.1	0.3	Bob and Joan's Walk	Urban, simple fence that is well maintained	10	1.56	15.6	2	1	0	0	0	0	0	0	0	0	0	0	0	0	0	0	0	0	0	0	0.128205128205128	0.0641025641025641	0	0	0	0	0	0	0	0	0	0	0	0	0	0	0
Cork	3	27/06/2023	20.5	14.6	5.9	11.1	0.3	St. Joseph's Church	Semi-urban, ornamented fence along a quiet road	10	0.86	8.6	31	14	0	0	0	0	0	0	0	0	0	0	0	0	0	0	0	0	0	0	3.6046511627907	1.62790697674419	0	0	0	0	0	0	0	0	0	0	0	0	0	0	0
Cork	3	27/06/2023	20.5	14.6	5.9	11.1	0.3	Belfield Bus Stop	Semi-urban, simple fence outside of a park and housing estate	10	0.88	8.8	8	30	0	1	0	0	0	0	0	0	0	0	0	0	0	0	0	0	0	0	0.909090909090909	3.40909090909091	0	0.113636363636364	0	0	0	0	0	0	0	0	0	0	0	0	0
Galway	4	20/06/2023	20.7	11	9.7	4.7	4.1	Altan Apartments	Semi-urban, plain railing in front of the apartment complex	10	1.1	11	5	1	0	0	0	0	0	0	0	0	0	0	0	0	0	0	0	0	0	0	0.454545454545455	0.0909090909090909	0	0	0	0	0	0	0	0	0	0	0	0	0	0	0
Galway	4	20/06/2023	20.7	11	9.7	4.7	4.1	Seafield Apartments	Semi-urban, plain railing in front of the apartment complex; near bushes, trees, and a lightpole	10	0.85	8.5	9	25	0	0	0	0	0	0	0	0	0	0	0	0	0	0	0	0	0	0	1.05882352941176	2.94117647058824	0	0	0	0	0	0	0	0	0	0	0	0	0	0	0
Galway	4	19/06/2023	20.7	11.4	9.3	4	10.6	Churchfields House	Urban, intricate railing of a small b&b along a busy road; adjacent to a small green area	10	0.8	8	15	11	0	0	0	0	0	0	0	0	0	0	0	0	0	0	0	0	0	0	1.875	1.375	0	0	0	0	0	0	0	0	0	0	0	0	0	0	0
Galway	4	19/06/2023	20.7	11.4	9.3	4	10.6	Radharc An Chlair	Urban, plain railing outside of an apartment complex along a busy street; not adjacent to any foliage	10	1.4	14	4	11	0	0	0	0	0	0	0	0	0	0	0	0	0	0	0	0	0	0	0.285714285714286	0.785714285714286	0	0	0	0	0	0	0	0	0	0	0	0	0	0	0
Galway	4	19/06/2023	20.7	11.4	9.3	4	10.6	Portmore Apartments	Urban, x-shaped railing outside of a restaurant; along a busy road	10	1.1	11	10	9	0	0	0	0	0	0	0	0	0	0	0	0	0	0	0	0	0	0	0.909090909090909	0.818181818181818	0	0	0	0	0	0	0	0	0	0	0	0	0	0	0
Waterford	4	29/06/2023	18.7	10.7	8	7.7	0	Alexander Street	Urban, simple fence along a road and housing estate	9.8	0.89	8.722	12	34	0	0	0	0	0	0	0	0	0	0	0	0	0	0	0	0	0	0	1.37583123136895	3.8981884888787	0	0	0	0	0	0	0	0	0	0	0	0	0	0	0
Waterford	4	29/06/2023	18.7	10.7	8	7.7	0	St. John's Church	Urban, large intricate fence outside of a church	10	1.7	17	16	88	0	0	0	0	0	0	0	0	0	0	0	0	0	0	0	1	0	0	0.941176470588235	5.17647058823529	0	0	0	0	0	0	0	0	0	0	0	0	0	0	0
Waterford	4	29/06/2023	18.7	10.7	8	7.7	0	Maritana Gate	Urban, simple fence outside of an apartment complex next to park	10	1	10	8	27	0	0	0	0	0	0	0	0	0	0	0	0	0	0	0	0	0	0	0.8	2.7	0	0	0	0	0	0	0	0	0	0	0	0	0	0	0
Waterford	4	29/06/2023	18.7	10.7	8	7.7	0	Manor Village Apartments	Urban, simple fence outside along a major road	10	1.2	12	8	50	0	0	0	0	0	0	0	0	0	0	0	0	0	0	0	0	0	0	0.666666666666667	4.16666666666667	0	0	0	0	0	0	0	0	0	0	0	0	0	0	0
Waterford	4	29/06/2023	18.7	10.7	8	7.7	0	University Hospital Waterford	Semi-urban, simple fence near a major road	10	1.07	10.7	3	9	0	0	0	0	0	0	0	0	0	0	0	0	0	0	0	0	0	0	0.280373831775701	0.841121495327103	0	0	0	0	0	0	0	0	0	0	0	0	0	0	0
Sligo	4	2023-04-07	16.2	9.5	6.7	8	3	The Old Mill	Urban, simple railing outside a housing estate	10	1	10	3	7	0	0	0	0	0	0	0	0	0	0	0	0	0	0	0	0	0	0	0.3	0.7	0	0	0	0	0	0	0	0	0	0	0	0	0	0	0
Sligo	4	2023-04-07	16.2	9.5	6.7	8	3	Abbey Street	Semi-urban, tall, simple fence along a busy road and preserved ruins	10	1.5	15	0	47	0	0	0	0	0	0	0	0	0	0	0	0	0	0	0	0	0	0	0	3.13333333333333	0	0	0	0	0	0	0	0	0	0	0	0	0	0	0
Sligo	4	2023-04-07	16.2	9.5	6.7	8	3	First Sea Road Bus Stop	Urban, simple railing outside a housing estate	10	0.65	6.5	11	25	0	0	0	0	0	0	0	0	0	0	0	0	0	0	0	1	0	0	1.69230769230769	3.84615384615385	0	0	0	0	0	0	0	0	0	0	0	0	0	0	0
Sligo	4	2023-04-07	16.2	9.5	6.7	8	3	Gateway Apartments	Semi-urban, simple fence near a major road and by a park	10	1	10	6	22	0	0	0	0	0	0	0	0	0	0	0	0	0	0	0	0	0	0	0.6	2.2	0	0	0	0	0	0	0	0	0	0	0	0	0	0	0
Sligo	4	2023-04-07	16.2	9.5	6.7	8	3	Cartron Village Bus Stop	Semi-urban, simple railing on a public park near the oceanfront	10	1.2	12	1	15	0	0	0	0	0	0	0	0	0	0	0	0	0	0	0	3	0	2	0.0833333333333333	1.25	0	0	0	0	0	0	0	0	0	0	0	0	0	0	0
Dublin	4	2023-06-07	18.2	12.1	6.1	11.3	1.4	Willsbrook Park Bus Stop	Semi-urban, simple fence outside of a park in Lucan	10	1.29	12.9	30	3	0	0	0	0	0	0	0	0	0	0	0	0	0	0	0	0	0	0	2.32558139534884	0.232558139534884	0	0	0	0	0	0	0	0	0	0	0	0	0	0	0
Dublin	4	2023-06-07	18.2	12.1	6.1	11.3	1.4	Balgaddy Road Bus Stop	Urban, simple fence outside of a busy road in Lucan	10	1.29	12.9	13	18	0	1	0	0	0	0	0	0	0	0	0	0	0	0	0	0	0	0	1.0077519379845	1.3953488372093	0	0.0775193798449612	0	0	0	0	0	0	0	0	0	0	0	0	0
Dublin	4	2023-06-07	18.2	12.1	6.1	11.3	1.4	St. Steven's Green North Bus Stop	Urban, simple fence by a curated park in the city centre	10	1.6	16	21	0	0	0	0	0	0	0	0	0	0	1	0	0	0	0	0	2	0	0	1.3125	0	0	0	0	0	0	0	0	0	0	0.0625	0	0	0	0	0
Dublin	4	2023-06-07	18.2	12.1	6.1	11.3	1.4	Trinity College Dublin Park	Semi-urban, simple fence in a public park	10	1.1	11	8	0	0	0	0	0	0	0	0	0	0	0	0	0	0	0	0	0	0	0	0.727272727272727	0	0	0	0	0	0	0	0	0	0	0	0	0	0	0	0
Dublin	4	2023-06-07	18.2	12.1	6.1	11.3	1.4	St. Mary's Pro Cathedral	Urban, ornamented fence outside of a quiet road in city centre	10	1.13	11.3	10	1	0	0	0	0	0	0	0	0	0	0	0	0	0	0	0	0	0	0	0.884955752212389	0.088495575221239	0	0	0	0	0	0	0	0	0	0	0	0	0	0	0
Castlebar	4	2023-10-07	19.7	10.6	9.1	4.9	10.5	Hawthorn Village	Semi-urban, rotted wood fence across the road from a housing estate; near bushes, trees, and tall grass	9.9	1	9.9	0	2	0	0	0	0	0	0	0	0	0	0	0	0	0	0	0	0	1	0	0	0.202020202020202	0	0	0	0	0	0	0	0	0	0	0	0	0	0	0
Castlebar	4	2023-10-07	19.7	10.6	9.1	4.9	10.5	Church of the Holy Rosary	Urban, tall, intricate fence outside of a cathedral along a quiet road	9.8	1.58	15.484	5	51	0	0	1	0	0	0	0	0	0	0	0	0	0	1	0	3	0	0	0.322913975716869	3.29372255231206	0	0	0.0645827951433738	0	0	0	0	0	0	0	0	0	0	0.0645827951433738	0
Castlebar	4	2023-10-07	19.7	10.6	9.1	4.9	10.5	Glen Fort	Urban, plain fence outside of a housing estate along a busy road	10	0.85	8.5	8	70	0	0	0	0	0	0	0	0	0	0	0	0	0	0	0	0	0	0	0.941176470588235	8.23529411764706	0	0	0	0	0	0	0	0	0	0	0	0	0	0	0
Castlebar	4	2023-10-07	19.7	10.6	9.1	4.9	10.5	Lough Lannagh Playground	Semi-urban, plain fence surrounding a playground along a sloped lawn	10	1.12	11.2	5	3	0	0	0	0	0	0	0	0	0	0	0	0	0	0	0	1	0	0	0.446428571428571	0.267857142857143	0	0	0	0	0	0	0	0	0	0	0	0	0	0	0
Castlebar	4	2023-10-07	19.7	10.6	9.1	4.9	10.5	Turlough Road	Urban, short fence atop a stone wall outside of a housing estate	10	0.6	6	5	33	0	0	0	0	0	0	0	0	0	0	0	0	0	0	0	0	0	0	0.833333333333333	5.5	0	0	0	0	0	0	0	0	0	0	0	0	0	0	0
Cork	4	2023-12-07	18	9.8	8.2	7.3	3	St. Fin Barre's Cathedral	Urban, ornamented fence on a busy college road	10	1.18	11.8	21	41	0	0	0	0	0	1	0	0	0	0	0	0	0	0	0	1	0	0	1.77966101694915	3.47457627118644	0	0	0	0	0	0.0847457627118644	0	0	0	0	0	0	0	0	0
Cork	4	2023-12-07	18	9.8	8.2	7.3	3	Cathedral of St. Mary and St. Anne	Urban, ornamented fence along a busy road	10	1.34	13.4	5	9	0	0	0	0	0	0	0	0	0	1	0	0	0	0	0	0	0	0	0.373134328358209	0.671641791044776	0	0	0	0	0	0	0	0	0	0.0746268656716418	0	0	0	0	0
Cork	4	2023-12-07	18	9.8	8.2	7.3	3	Bob and Joan's Walk	Urban, simple fence that is well maintained	10	1.56	15.6	0	1	0	0	0	0	0	0	0	0	0	0	0	0	0	0	0	0	0	0	0	0.0641025641025641	0	0	0	0	0	0	0	0	0	0	0	0	0	0	0
Cork	4	2023-12-07	18	9.8	8.2	7.3	3	St. Joseph's Church	Semi-urban, ornamented fence along a quiet road	10	0.86	8.6	53	46	0	0	0	0	0	0	0	0	0	0	0	0	0	0	0	0	0	0	6.16279069767442	5.34883720930233	0	0	0	0	0	0	0	0	0	0	0	0	0	0	0
Cork	4	2023-12-07	18	9.8	8.2	7.3	3	Belfield Bus Stop	Semi-urban, simple fence outside of a park and housing estate	10	0.88	8.8	15	27	0	0	0	0	0	0	0	0	0	0	0	0	0	0	0	0	0	0	1.70454545454545	3.06818181818182	0	0	0	0	0	0	0	0	0	0	0	0	0	0	0
[truncated: 6 more columns]

## Sheet: Removal_Study
Location	Session	Date	Name	Habitat Desc.	Length (m)	Height (m)	Area (m2)	S. nobilis	Z. x-notata	N. umbratica	S. senoculata	Eratigena sp.	P. phalangioides	Pardosa sp.	Amaurobius sp.	H. pluchei	Unidentified	Prey Code	Prey Presence	Observations
Galway	1	28/9/2022	Atlantis Holiday Apartments	Semi-urban railing outside of a restaurant car lot; slightly skewed by disrepair	10	1.1	11	2	10	0	0	0	0	0	0	0	0	1	Yes	Juvenile majority; not many hides for the spiders
Castlebar	1	2022-05-10	Castlebar Greenway	Semi-urban railing by a public park	10	1.56	15.6	0	5	4	0	0	0	0	0	0	1	1	Yes	Juvenile majority; many woodlice, mayflies, and flies were found
Waterford	1	2022-07-10	Kingfisher Club Waterford	Semi-urban, simple fence with narrow space between rungs	10	2.1	21	1	9	1	0	0	0	0	0	0	1	1	Yes	Juvenile majority; prey found includes ladybugs and earwigs; low visibility on back of fence because of structure
Sligo	1	20/10/2022	Cathedral of the Immaculate Conception	Semi-urban, intricate fence outside of a church and a quiet road	10	1.06	10.6	2	26	0	0	0	0	0	0	0	0	1	Yes	Adult majority, but only juvenile nobilis; plethora of prey including snails, woodlice, and flies
Dublin	1	2022-04-11	Infirmary Road Bus Stop	Semi-urban, complex and tall fence outside of Phoenix Park and a busy road	10	1.75	17.5	58	8	0	0	0	0	0	0	0	0	1	Yes	Adult majority; plethora of prey including flies and woodlice
Cork	1	24/11/2022	Cronins Field	Semi-urban, simple fence by a large field	10	1.38	13.8	36	9	0	0	0	0	0	0	0	1	1	Yes	Juvenile majority; nobilis specimens living close to one another; only adult x-notata observed; prey found including woodlice
Galway	2	2023-12-01	Atlantis Holiday Apartments	Semi-urban railing outside of a restaurant car lot; slightly skewed by disrepair	10	1.1	11	0	0	0	0	0	0	0	0	0	0	0	No	No specimens discovered; no hides for spiders
Castlebar	2	19/1/2023	Castlebar Greenway	Semi-urban railing by a public park	10	1.56	15.6	1	0	0	0	0	0	0	0	0	0	0	No	One specimen observed; juvenile nobilis; no prey found
Waterford	2	25/2/2023	Kingfisher Club Waterford	Semi-urban, simple fence with narrow space between rungs	10	2.1	21	0	4	0	0	0	0	0	0	0	0	1	Yes	Only juvenile specimens found; Sparse prey found including one fly
Dublin	2	14/2/2023	Infirmary Road Bus Stop	Semi-urban, complex and tall fence outside of Phoenix Park and a busy road	10	1.75	17.5	18	2	0	0	0	0	0	0	0	0	1	Yes	Adult majority; plethora of prey including ladybirds and woodlice
Sligo	2	2023-09-03	Cathedral of the Immaculate Conception	Semi-urban, intricate fence outside of a church and a quiet road	10	1.06	10.6	0	0	0	0	0	0	0	0	0	0	0	No	No specimens discovered; no prey found
Cork	2	14/3/2023	Cronins Field	Semi-urban, simple fence by a large field	10	1.38	13.8	4	0	0	0	0	0	0	0	0	0	0	No	Mix of adult and juvenile specimens; no prey found
Galway	3	27/4/2023	Atlantis Holiday Apartments	Semi-urban railing outside of a restaurant car lot; slightly skewed by disrepair	10	1.1	11	4	10	0	0	0	0	0	0	0	0	0	No	Mix of adult and juvenile specimens; no prey found
Sligo	3	14/5/2023	Cathedral of the Immaculate Conception	Semi-urban, intricate fence outside of a church and a quiet road	10	1.06	10.6	1	41	0	2	1	1	0	0	0	0	1	Yes	Mix of adult and juvenile specimens; sparse prey including slugs and flies
Waterford	3	18/5/2023	Kingfisher Club Waterford	Semi-urban, simple fence with narrow space between rungs	10	2.1	21	3	11	0	0	0	0	1	0	0	0	0	No	Mix of adult and juvenile specimens; no prey found
Dublin	3	23/5/2023	Infirmary Road Bus Stop	Semi-urban, complex and tall fence outside of Phoenix Park and a busy road	10	1.75	17.5	23	32	0	0	0	0	0	2	0	1	1	Yes	Mix of adult and juvenile specimens; sparse prey including slugs and velvet mites
Castlebar	3	23/6/2023	Castlebar Greenway	Semi-urban railing by a public park	10	1.56	15.6	0	3	0	0	0	0	0	0	1	0	1	Yes	Mix of adult and juvenile specimens; sparse prey including woodlice
Cork	3	27/6/2023	Cronins Field	Semi-urban, simple fence by a large field	10	1.38	13.8	6	16	0	0	0	0	0	0	0	0	0	No	Mix of adult and juvenile specimens; no prey found
Galway	4	20/6/2022	Atlantis Holiday Apartments	Semi-urban railing outside of a restaurant car lot; slightly skewed by disrepair	10	1.1	11	1	13	0	0	0	0	0	0	0	0	1	Yes	Mix of adult and juvenile specimens; sparse prey found including ants
Waterford	4	29/6/2023	Kingfisher Club Waterford	Semi-urban, simple fence with narrow space between rungs	10	2.1	21	4	23	0	0	0	0	0	0	0	0	1	Yes	Mix of adult and juvenile specimens; plethora of prey including flies and earwigs
Sligo	4	2023-04-07	Cathedral of the Immaculate Conception	Semi-urban, intricate fence outside of a church and a quiet road	10	1.06	10.6	1	61	0	0	0	0	0	0	0	1	1	Yes	Mix of adult and juvenile specimens; plethora of prey including flies and moths
Dublin	4	2023-06-07	Infirmary Road Bus Stop	Semi-urban, complex and tall fence outside of Phoenix Park and a busy road	10	1.75	17.5	8	5	0	0	0	0	0	0	0	0	1	Yes	Mix of adult and juvenile specimens; sparse prey including flies
Castlebar	4	2023-10-07	Castlebar Greenway	Semi-urban railing by a public park	10	1.56	15.6	1	0	1	0	0	0	0	0	0	0	1	Yes	Mix of adult and juvenile specimens; sparse prey including flies
Cork	4	2023-12-07	Cronins Field	Semi-urban, simple fence by a large field	10	1.38	13.8	14	18	0	0	0	0	0	0	0	0	1	Yes	Mix of adult and juvenile specimens; sparse prey including beetles
